# Supplementary material for: Exploiting lung adaptation and phage steering to clear pan-resistant Pseudomonas aeruginosa infections in vivo
Source: Nat Commun. 2024 Feb 20;15:1547. doi: 10.1038/s41467-024-45785-z (PMC10879199; doi:10.1038/s41467-024-45785-z)
Supplement: Supplementary file 4 — Supplementary Data 1 [file 41467_2024_45785_MOESM4_ESM.xlsx]

## Sheet: Supplementary Data 1.
	Bacterial Isolate	Source	Country	Phages tested
				PELP20				PNM	PT6	14_1			Supplementary Table 1) Direct spot test assay of P. aeruginosa MDR isolates to bacteriophages PELP20, PT6, PNM, 14/1. The symbol + denotes clear zone of inhibition, ± indicates turbid inhibition zone or inhibition zone with resistant colonies and - indicates resistance. Isolates are from UK, Kuwait and Thailand.
	39004	Keratitis	UK	-				-	-	-
	39005	Keratitis	UK	+				-	-	-
	39016	Keratitis	UK	+/-				-	-	-
	39050	Keratitis	UK	+/-				-	-	-
	39051	Keratitis	UK	+				+/-	+/-	+/-
	39053	Keratitis	UK	-				-	-	+
	39087	Keratitis	UK	+/-				+	+/-	+/-
	39091	Keratitis	UK	+				+/-	+/-	+/-
	39092	Keratitis	UK	+/-				+/-	+/-	+/-
	39096	Keratitis	UK	-				-	-	-
	39098	Keratitis	UK	+				+/-	+	+
	39103	Keratitis	UK	-				-	-	-
	39114	Keratitis	UK	-				-	-	-
	39115	Keratitis	UK	+				-	-	-
	39129	Keratitis	UK	+/-				+	+/-	+/-
	39131	Keratitis	UK	+				-	-	-
	39135	Keratitis	UK	+				-	-	-
	39145	Keratitis	UK	-				-	-	-
	39148	Keratitis	UK	+/-				+	-	-
	39158	Keratitis	UK	+				-	-	-
	39172	Keratitis	UK	+				-	-	-
	39177	Keratitis	UK	+/-				-	-	-
	39181	Keratitis	UK	+				+/-	+/-	+/-
	39191	Keratitis	UK	+				+/-	+/-	+/-
	39201	Keratitis	UK	-				-	-	-
	39212	Keratitis	UK	+/-				-	-	-
	39221	Keratitis	UK	+				+	+	+
	39228	Keratitis	UK	+/-				+	+/-	+/-
	39255	Keratitis	UK	-				+	-	-
	39263	Keratitis	UK	-				+/-	-	-
	39266	Keratitis	UK	+/-				+/-	+/-	+/-
	39267	Keratitis	UK	+				+/-	+/-	+/-
	39274	Keratitis	UK	+/-				+/-	+/-	+/-
	39284	Keratitis	UK	-				-	-	-
	39299	Keratitis	UK	-				-	-	-
	39394	Keratitis	UK	-				-	-	-
	48002	Keratitis	UK	+				-	-	-
	48011	Keratitis	UK	+				-	-	-
	48017	Keratitis	UK	+				+	+	+
	48020	Keratitis	UK	+				+/-	+/-	+/-
	48033	Keratitis	UK	+/-				+/-	+/-	+/-
	48058	Keratitis	UK	-				-	-	-
	48109	Keratitis	UK	+				+	+/-	+/-
	48112	Keratitis	UK	+/-				+/-	+/-	+/-
	48120	Keratitis	UK	+				-	-	-
	48144	Keratitis	UK	+				-	-	-
	48145	Keratitis	UK	+/-				+/-	+/-	+/-
	48146	Keratitis	UK	+				+	+	+
	48147	Keratitis	UK	+				-	-	-
	48185	Keratitis	UK	-				-	-	-
	48187	Keratitis	UK	-				-	-	-
	48213	Keratitis	UK	-				-	-	-
	48234	Keratitis	UK	+				+	+	+
	48253	Keratitis	UK	-				-	-	-
	48254	Keratitis	UK	-				-	-	-
	48260	Keratitis	UK	+				+/-	+/-	+/-
	48266	Keratitis	UK	+/-				+/-	+/-	+/-
	48292	Keratitis	UK	+/-				+/-	+/-	+/-
	48293	Keratitis	UK	+				+	+	+
	48301	Keratitis	UK	+				+/-	+/-	+/-
	48311	Keratitis	UK	-				-	-	-
	48312	Keratitis	UK	+				-	-	-
	48319	Keratitis	UK	+				-	-	-
	48324	Keratitis	UK	+				-	-	-
	48327	Keratitis	UK	+				-	-	-
	48328	Keratitis	UK	+/-				-	-	-
	48329	Keratitis	UK	+/-				-	-	-
	48330	Keratitis	UK	-				-	-	-
	48331	Keratitis	UK	+				-	-	-
	48333	Keratitis	UK	+				-	-	-
	48338	Keratitis	UK	+				-	-	-
	48340	Keratitis	UK	+				-	-	-
	48343	Keratitis	UK	+/-				-	-	-
	48344	Keratitis	UK	+				-	-	-
	48345	Keratitis	UK	+				+	-	-
	48348	Keratitis	UK	+				+	+	+
	48349	Keratitis	UK	+/-				-	-	-
	48350	Keratitis	UK	+				+	+	+
	48353	Keratitis	UK	+/-				-	-	-
	48361	Keratitis	UK	+/-				+	-	-
	48367	Keratitis	UK	+				-	+	+
	48368	Keratitis	UK	+/-				-	-	-
	48369	Keratitis	UK	+/-				-	-	-
	48371	Keratitis	UK	+				-	-	-
	48372	Keratitis	UK	+/-				-	-	-
	48379	Keratitis	UK	+/-				-	-	-
	48380	Keratitis	UK	+				-	+	+
	48382	Keratitis	UK	+				+	-	-
	48383	Keratitis	UK	+/-				+/-	-	-
	48384	Keratitis	UK	+				-	+	+
	48386	Keratitis	UK	+/-				-	-	-
	48389	Keratitis	UK	+/-				-	-	-
	48390	Keratitis	UK	+				+/-	+/-	+/-
	48391	Keratitis	UK	-				-	-	-
	48394	Keratitis	UK	+/-				-	-	-
	48395	Keratitis	UK	-				-	-	-
	48398	Keratitis	UK	+				-	-	-
	48399	Keratitis	UK	-				-	-	-
	48400	Keratitis	UK	+/-				-	-	-
	48401	Keratitis	UK	+				-	+	+
	48403	Keratitis	UK	+/-				-	-	-
	48404	Keratitis	UK	-				+	+	+
	48408	Keratitis	UK	+/-				-	-	-
	48409	Keratitis	UK	-				-	-	-
	48411	Keratitis	UK	+				+	-	-
	48414	Keratitis	UK	+/-				-	-	-
	48415	Keratitis	UK	-				-	-	-
	48417	Keratitis	UK	-				-	-	-
	48419	Keratitis	UK	-				-	-	-
	48422	Keratitis	UK	+/-				-	-	-
	48424	Keratitis	UK	+/-				-	-	-
	48425	Keratitis	UK	+				+	-	-
	48426	Keratitis	UK	+/-				-	-	-
	48430	Keratitis	UK	-				+	+	+
	48434	Keratitis	UK	-				-	-	-
	48436	Keratitis	UK	-				-	-	-
	48445	Keratitis	UK	+				+	+	-
	48450	Keratitis	UK	+/-				-	-	-
	48453	Keratitis	UK	+				+	+	+
	48454	Keratitis	UK	-				-	-	-
	48458	Keratitis	UK	+/-				-	-	-
	58004	Keratitis	UK	-				-	-	-
	58016	Keratitis	UK	-				+	-	-
	58017	Keratitis	UK	+/-				+/-	-	-
	58018	Keratitis	UK	+/-				+/-	+/-	+/-
	58019	Keratitis	UK	+				-	-	-
	58047	Keratitis	UK	+/-				+/-	-	-
	58048	Keratitis	UK	+				+	+/-	+
	58052	Keratitis	UK	-				-	-	-
	58055	Keratitis	UK	+				+	+	+
	58064	Keratitis	UK	-				-	-	-
	58068	Keratitis	UK	+				+/-	+/-	+/-
	58082	Keratitis	UK	+/-				+/-	+/-	+/-
	58083	Keratitis	UK	-				-	-	-
	58101	Keratitis	UK	+				-	+	+
	58102	Keratitis	UK	+				+	+	+
	58103	Keratitis	UK	+				+	+/-	+
	58105	Keratitis	UK	-				-	-	-
	58106	Keratitis	UK	+/-				+/-	+/-	+/-
	58108	Keratitis	UK	+				+	+	+
	58109	Keratitis	UK	+/-				+/-	+/-	+/-
	58122	Keratitis	UK	+				+	+	+
	58135	Keratitis	UK	+/-				+/-	-	-
	58138	Keratitis	UK	+				-	-	-
	58139	Keratitis	UK	+				+	+	+
	58140	Keratitis	UK	+				-	-	-
	58141	Keratitis	UK	+/-				+/-	+/-	+/-
	58142	Keratitis	UK	+/-				+/-	+/-	+/-
	58144	Keratitis	UK	-				-	-	-
	58159	Keratitis	UK	+/-				+/-	+/-	+/-
	58162	Keratitis	UK	+/-				+/-	+/-	+/-
	58163	Keratitis	UK	+/-				+/-	+/-	+/-
	58164	Keratitis	UK	-				-	-	-
	58165	Keratitis	UK	+/-				+/-	+/-	+/-
	58167	Keratitis	UK	+				+	+	+
	58175	Keratitis	UK	+				-	-	-
	58177	Keratitis	UK	+				+	-	-
	58189	Keratitis	UK	-				-	+	+
	58193	Keratitis	UK	+				-	+/-	+/-
	58194	Keratitis	UK	+/-				+/-	+/-	+/-
	58221	Keratitis	UK	+/-				+/-	+/-	+/-
	58223	Keratitis	UK	+/-				+/-	+/-	+/-
	58224	Keratitis	UK	+/-				+/-	+/-	+/-
	58226	Keratitis	UK	+/-				+/-	+/-	+/-
	58228	Keratitis	UK	+/-				+/-	+/-	+/-
	58230	Keratitis	UK	+				+	+	+
	58232	Keratitis	UK	+/-				+/-	+/-	+/-
	58236	Keratitis	UK	-				-	-	-
	58239	Keratitis	UK	+				+/-	+/-	+/-
	58254	Keratitis	UK	+/-				+/-	-	-
	58255	Keratitis	UK	+				+	+	+
	58258	Keratitis	UK	+/-				+/-	+/-	+/-
	58262	Keratitis	UK	+/-				+/-	+/-	+/-
	58275	Keratitis	UK	+/-				+/-	+/-	+/-
	58276	Keratitis	UK	+				-	+/-	+/-
	58279	Keratitis	UK	+				+	+	+
	58297	Keratitis	UK	-				+	+	+
	68004	Keratitis	UK	+				-	-	-
	68012	Keratitis	UK	+				-	-	-
	68013	Keratitis	UK	+				+/-	+/-	+/-
	68025	Keratitis	UK	-				-	-	-
	68036	Keratitis	UK	+				+	-	-
	68047	Keratitis	UK	+				-	-	-
	68061	Keratitis	UK	-				-	-	-
	68063	Keratitis	UK	-				-	-	-
	68067	Keratitis	UK	+				+	+	+
	68091	Keratitis	UK	+				+/-	+/-	+/-
	68101	Keratitis	UK	-				-	-	-
	68102	Keratitis	UK	+				-	-	-
	68106	Keratitis	UK	+				-	-	-
	68108	Keratitis	UK	+/-				+/-	+/-	+/-
	68113	Keratitis	UK	+				-	-	-
	68126	Keratitis	UK	+				-	-	-
	68130	Keratitis	UK	-				-	-	-
	68134	Keratitis	UK	+				-	-	-
	68136	Keratitis	UK	-				-	-	-
	68140	Keratitis	UK	+				+/-	+/-	+/-
	68142	Keratitis	UK	-				-	-	-
	68152	Keratitis	UK	+				-	-	-
	68156	Keratitis	UK	+/-				-	-	-
	68157	Keratitis	UK	+				-	-	-
	68159	Keratitis	UK	-				-	-	-
	68160	Keratitis	UK	+				+/-	+/-	+/-
	68163	Keratitis	UK	+/-				+	+/-	+/-
	68165	Keratitis	UK	-				+	+	-
	68166	Keratitis	UK	-				-	-	-
	68168	Keratitis	UK	+/-				+/-	+/-	+/-
	68170	Keratitis	UK	+				+/-	+	+
	68173	Keratitis	UK	-				+	-	-
	68175	Keratitis	UK	-				+	-	-
	68179	Keratitis	UK	+/-				+/-	+/-	-
	68181	Keratitis	UK	-				+/-	-	-
	68183	Keratitis	UK	+/-				+/-	+/-	+/-
	68184	Keratitis	UK	+				-	+/-	+/-
	68196	Keratitis	UK	+/-				+/-	+/-	+/-
	68199	Keratitis	UK	+				+	+/-	+/-
	68200	Keratitis	UK	+/-				+/-	-	-
	68207	Keratitis	UK	+/-				+/-	+/-	+/-
	68220	Keratitis	UK	+				-	-	-
	68222	Keratitis	UK	+				+	+	+
	68226	Keratitis	UK	+/-				+/-	+/-	+/-
	68228	Keratitis	UK	+				+	+	+
	68229	Keratitis	UK	+				+	+	+
	68230	Keratitis	UK	-				-	-	-
	68234	Keratitis	UK	-				-	-	-
	68236	Keratitis	UK	+/-				-	+/-	-
	68239	Keratitis	UK	+/-				-	+/-	+/-
	68243	Keratitis	UK	+				+/-	+	+/-
	68249	Keratitis	UK	+/-				+/-	+/-	+/-
	68252	Keratitis	UK	+				-	-	-
	68254	Keratitis	UK	+				+/-	-	-
	68255	Keratitis	UK	+				+	-	-
	68257	Keratitis	UK	+				+/-	+/-	+/-
	68259	Keratitis	UK	+				+	+	+
	68260	Keratitis	UK	+				+	+	+
	68261	Keratitis	UK	-				+/-	+/-	+/-
	68262	Keratitis	UK	+				+	+	+
	68263	Keratitis	UK	+/-				+/-	+/-	+/-
	68267	Keratitis	UK	+/-				+/-	+/-	+/-
	76005	Keratitis	UK	+				-	-	-
	76011	Keratitis	UK	+				+	-	+
	76012	Keratitis	UK	+				-	-	-
	76018	Keratitis	UK	+/-				-	-	-
	76024	Keratitis	UK	+				+	-	-
	76026	Keratitis	UK	+				-	-	-
	76027	Keratitis	UK	-				-	-	-
	76068	Keratitis	UK	+/-				+/-	-	-
	76069	Keratitis	UK	+				-	-	-
	76071	Keratitis	UK	+				-	-	-
	76072	Keratitis	UK	-				-	-	-
	76075	Keratitis	UK	-				+	-	-
	76076	Keratitis	UK	-				+	-	-
	76079	Keratitis	UK	+				-	-	-
	76080	Keratitis	UK	+/-				+/-	+/-	+/-
	76096	Keratitis	UK	+/-				-	+/-	+/-
	76100	Keratitis	UK	+/-				+/-	+/-	+/-
	76101	Keratitis	UK	-				+	+	+
	76104	Keratitis	UK	+				-	+	-
	76112	Keratitis	UK	+				-	-	-
	76114	Keratitis	UK	+				+/-	+	+
	76115	Keratitis	UK	+				+/-	+	+
	76120	Keratitis	UK	+				+/-	+/-	+/-
	76127	Keratitis	UK	+				+	+	+
	76129	Keratitis	UK	+				+	+	+
	76130	Keratitis	UK	-				-	-	-
	76135	Keratitis	UK	-				-	-	-
	76176	Keratitis	UK	-				+	-	-
	76177	Keratitis	UK	-				-	-	-
	76179	Keratitis	UK	-				+/-	-	-
	76192	Keratitis	UK	+				-	+/-	-
	76193	Keratitis	UK	+				+/-	+/-	+/-
	76194	Keratitis	UK	+				-	-	-
	76195	Keratitis	UK	+/-				-	-	-
	76201	Keratitis	UK	+				-	+	+
	76202	Keratitis	UK	-				-	-	-
	76203	Keratitis	UK	+				+	+	+
	76204	Keratitis	UK	+				+	+/-	+/-
	76205	Keratitis	UK	+				+/-	-	-
	76206	Keratitis	UK	+				-	-	-
	76207	Keratitis	UK	+/-				+	+/-	+/-
	76218	Keratitis	UK	-				+	-	-
	76228	Keratitis	UK	+				-	-	-
	76230	Keratitis	UK	+/-				-	-	-
	76239	Keratitis	UK	-				-	-	-
	76245	Keratitis	UK	+/-				+	-	-
	76246	Keratitis	UK	+/-				-	-	-
	76249	Keratitis	UK	+				-	+	+
	76250	Keratitis	UK	+/-				-	-	-
	86008	Keratitis	UK	+				+	-	-
	86013	Keratitis	UK	+				+	+/-	+/-
	86028	Keratitis	UK	+				-	-	-
	86044	Keratitis	UK	+				+	+	-
	86050	Keratitis	UK	+				+/-	+	+
	86052	Keratitis	UK	+				+	+	+
	86055	Keratitis	UK	-				-	-	-
	86056	Keratitis	UK	-				-	-	-
	86059	Keratitis	UK	+				+	-	-
	86067	Keratitis	UK	+/-				+/-	+/-	+/-
	86069	Keratitis	UK	+				+	+	+
	86071	Keratitis	UK	+/-				-	-	-
	86072	Keratitis	UK	+/-				+/-	-	-
	86074	Keratitis	UK	-				-	-	-
	86075	Keratitis	UK	-				-	-	-
	86087	Keratitis	UK	+/-				+/-	+/-	+/-
	86088	Keratitis	UK	+				+	+/-	+/-
	86089	Keratitis	UK	+				+	-	-
	86090	Keratitis	UK	-				-	-	-
	86091	Keratitis	UK	+				+	+/-	+/-
	86101	Keratitis	UK	+				-	-	-
	86110	Keratitis	UK	+				+	-	-
	86111	Keratitis	UK	+/-				+/-	+/-	+/-
	86112	Keratitis	UK	+/-				+	+/-	+/-
	86114	Keratitis	UK	+				+	+	+
	86121	Keratitis	UK	+				+	+	+
	86125	Keratitis	UK	+				+	-	-
	86128	Keratitis	UK	+				+/-	+/-	+/-
	86133	Keratitis	UK	+/-				+/-	+/-	+/-
	86134	Keratitis	UK	+/-				+	+/-	-
	86139	Keratitis	UK	-				-	-	-
	86140	Keratitis	UK	+				+	+	+
	86143	Keratitis	UK	-				-	-	-
	86147	Keratitis	UK	-				-	-	-
	86148	Keratitis	UK	+				+	+	+
	86153	Keratitis	UK	+				-	+/-	+/-
	96004	Keratitis	UK	-				-	-	-
	96009	Keratitis	UK	-				+	-	-
	96023	Keratitis	UK	+				+	+	+
	96024	Keratitis	UK	+				-	-	-
	96034	Keratitis	UK	+/-				+/-	+/-	+/-
	96035	Keratitis	UK	+/-				+/-	+/-	+/-
	96036	Keratitis	UK	+				-	-	-
	96037	Keratitis	UK	+				+/-	+/-	+/-
	96043	Keratitis	UK	+/-				+/-	+/-	-
	96044	Keratitis	UK	-				-	-	-
	96045	Keratitis	UK	+				+/-	+/-	+/-
	96046	Keratitis	UK	+				+	+	+
	96051	Keratitis	UK	+/-				-	-	-
	96056	Keratitis	UK	+				+/-	+	+
	96062	Keratitis	UK	+				+/-	+/-	+
	96064	Keratitis	UK	+/-				+/-	+/-	+/-
	96066	Keratitis	UK	+				+	+/-	+/-
	96074	Keratitis	UK	+/-				-	-	-
	96076	Keratitis	UK	+/-				+/-	+/-	+/-
	106003	Keratitis	UK	+				-	-	-
	106011	Keratitis	UK	-				-	-	-
	106012	Keratitis	UK	+				-	-	-
	106026	Keratitis	UK	+				+	-	-
	106028	Keratitis	UK	+				+/-	+/-	+/-
	106029	Keratitis	UK	+				+	+	+
	106033	Keratitis	UK	+				+/-	+	-
	106037	Keratitis	UK	+				+	+	+
	106044	Keratitis	UK	+				+/-	+/-	+/-
	106049	Keratitis	UK	+/-				-	-	-
	106053	Keratitis	UK	+/-				+	-	-
	106055	Keratitis	UK	+				-	+	-
	106056	Keratitis	UK	+				+/-	+/-	+/-
	106059	Keratitis	UK	-				-	-	-
	106060	Keratitis	UK	+				-	+	+/-
	106065	Keratitis	UK	-				+	+/-	-
	106068	Keratitis	UK	+				-	+	-
	106069	Keratitis	UK	+/-				-	-	-
	106074	Keratitis	UK	+				-	-	-
	106075	Keratitis	UK	+/-				+/-	+/-	+/-
	106080	Keratitis	UK	-				-	-	-
	106083	Keratitis	UK	+				+	+	+/-
	106103	Keratitis	UK	-				-	-	-
	106107	Keratitis	UK	+				-	-	-
	106120	Keratitis	UK	+				-	-	-
	106122	Keratitis	UK	+/-				-	-	-
	106124	Keratitis	UK	+/-				-	-	-
	106125	Keratitis	UK	+				-	-	-
	106146	Keratitis	UK	+				+	-	-
	106149	Keratitis	UK	-				-	-	-
	106151	Keratitis	UK	+/-				-	-	-
	106152	Keratitis	UK	+				+	+	+
	106161	Keratitis	UK	+				+	+	-
	106183	Keratitis	UK	+				-	-	-
	106188	Keratitis	UK	+/-				-	-	-
	116002	Keratitis	UK	+/-				-	-	-
	116005	Keratitis	UK	-				-	-	-
	116013	Keratitis	UK	+				-	-	-
	116014	Keratitis	UK	+				-	-	-
	116019	Keratitis	UK	+				-	-	-
	116020	Keratitis	UK	+/-				-	+/-	+/-
	116031	Keratitis	UK	+				+	+	+
	116035	Keratitis	UK	+				-	+	+
	116043	Keratitis	UK	-				-	-	-
	116045	Keratitis	UK	-				-	-	-
	116046	Keratitis	UK	+/-				+	-	-
	116050	Keratitis	UK	+/-				+	+	+/-
	116058	Keratitis	UK	-				-	-	-
	116062	Keratitis	UK	+				+/-	+/-	+/-
	116064	Keratitis	UK	+				+	+	+
	116067	Keratitis	UK	+				+	+	+
	116069	Keratitis	UK	+/-				-	-	-
	116077	Keratitis	UK	+/-				-	-	-
	116111	Keratitis	UK	+/-				-	+/-	-
	116112	Keratitis	UK	+				-	+	+
	116113	Keratitis	UK	+				+/-	+/-	+/-
	116115	Keratitis	UK	+				-	+/-	+/-
	116118	Keratitis	UK	+/-				+/-	-	-
	116119	Keratitis	UK	+				+	+	+
	116121	Keratitis	UK	+/-				-	-	-
	116122	Keratitis	UK	+/-				+/-	+/-	+/-
	116123	Keratitis	UK	+				-	-	-
	116124	Keratitis	UK	+/-				+/-	+	+
	116125	Keratitis	UK	+				+	+	+
	116127	Keratitis	UK	-				-	-	-
	116128	Keratitis	UK	+/-				+/-	+/-	+/-
	116131	Keratitis	UK	+				+	+/-	+/-
	116132	Keratitis	UK	+				+	-	-
	116133	Keratitis	UK	-				-	-	-
	116135	Keratitis	UK	+/-				-	-	-
	116136	Keratitis	UK	+/-				-	-	-
	116137	Keratitis	UK	+/-				+	+/-	+
	116138	Keratitis	UK	+				-	-	-
	116140	Keratitis	UK	+				-	+	+
	116146	Keratitis	UK	+				-	-	-
	116151	Keratitis	UK	+				-	+	+
	116154	Keratitis	UK	-				+	-	-
	116157	Keratitis	UK	+/-				-	-	-
	116160	Keratitis	UK	+				+	+/-	+
	116161	Keratitis	UK	+/-				-	-	-
	116163	Keratitis	UK	+/-				-	-	-
	116164	Keratitis	UK	+				-	-	-
	116164	Keratitis	UK	+				-	-	-
	116165	Keratitis	UK	+				-	-	-
	116166	Keratitis	UK	+				-	-	-
	116169	Keratitis	UK	+				+	+/-	+/-
	116170	Keratitis	UK	+				-	+	+
	116171	Keratitis	UK	-				-	-	-
	116173	Keratitis	UK	+				-	-	-
	116174	Keratitis	UK	+/-				+/-	-	-
	116175	Keratitis	UK	+				+	-	-
	116176	Keratitis	UK	+/-				-	+/-	+/-
	116177	Keratitis	UK	+				-	+/-	+/-
	116179	Keratitis	UK	+				+	+/-	+/-
	116180	Keratitis	UK	+				-	-	-
	116181	Keratitis	UK	+				-	+	+
	116182	Keratitis	UK	+				-	-	-
	116184	Keratitis	UK	-				-	-	-
	116187	Keratitis	UK	+				-	+	+
	116189	Keratitis	UK	+				+/-	+/-	+/-
	116195	Keratitis	UK	+/-				-	-	-
	116196	Keratitis	UK	+/-				-	-	-
	116206	Keratitis	UK	+				+	-	-
	106215	Keratitis	UK	+/-				+	+/-	+/-
	116216	Keratitis	UK	-				-	-	-
	116221	Keratitis	UK	+				-	+	+
	116222	Keratitis	UK	+				+/-	+	+
	116223	Keratitis	UK	+/-				+	+	+
	116227	Keratitis	UK	+				-	+	+
	116242	Keratitis	UK	+				-	-	-
	116243	Keratitis	UK	+				+	+	+
	116246	Keratitis	UK	-				-	-	-
	116251	Keratitis	UK	-				-	-	-
	116252	Keratitis	UK	+				+	+	+
	116258	Keratitis	UK	-				+	-	-
	116259	Keratitis	UK	+				+	+	+/-
	116260	Keratitis	UK	+/-				-	-	-
	116261	Keratitis	UK	+				-	+	+
	116279	Keratitis	UK	+				-	-	-
	116287	Keratitis	UK	+				+/-	+/-	+/-
	116289	Keratitis	UK	+/-				-	-	-
	116299	Keratitis	UK	+				-	-	-
	116312	Keratitis	UK	-				-	-	-
	116315	Keratitis	UK	-				-	-	-
	116316	Keratitis	UK	+/-				+/-	+/-	+/-
	116317	Keratitis	UK	+				-	-	-
	116320	Keratitis	UK	+/-				+/-	+/-	+/-
	116337	Keratitis	UK	+				-	-	-
	126038	Keratitis	UK	+				+/-	-	-
	126046	Keratitis	UK	+				+	+	+
	126056	Keratitis	UK	+/-				+	+/-	+/-
	126091	Keratitis	UK	-				-	-	-
	126092	Keratitis	UK	+/-				+	+/-	+/-
	126105	Keratitis	UK	+/-				+/-	+/-	+/-
	126107	Keratitis	UK	+				+/-	+/-	+/-
	126108	Keratitis	UK	+				+	+	+
	126109	Keratitis	UK	+				+	-	-
	126113	Keratitis	UK	+				-	-	-
	126115	Keratitis	UK	+				+	+	+
	126122	Keratitis	UK	+/-				+/-	+/-	+/-
	126127	Keratitis	UK	-				-	-	-
	126128	Keratitis	UK	-				-	-	-
	126130	Keratitis	UK	+				+	+/-	+/-
	126136	Keratitis	UK	+				+/-	+/-	+/-
	126187	Keratitis	UK	+				-	-	-
	126193	Keratitis	UK	+				+	-	-
	126198	Keratitis	UK	+				+	-	-
	126200	Keratitis	UK	+/-				+/-	+/-	+/-
	126201	Keratitis	UK	+/-				+	+	+
	136030	Keratitis	UK	+				+	+	+
	136047	Keratitis	UK	+				+	+	+
	136049	Keratitis	UK	+				+/-	+/-	+/-
	136050	Keratitis	UK	+				-	+/-	+/-
	136053	Keratitis	UK	+/-				+/-	+/-	+/-
	136055	Keratitis	UK	+/-				+/-	+/-	+/-
	136060	Keratitis	UK	+				-	-	-
	136061	Keratitis	UK	+				+	+	+
	136062	Keratitis	UK	-				-	-	-
	136063	Keratitis	UK	+/-				+	-	-
	136067	Keratitis	UK	+/-				+	+/-	+/-
	136068	Keratitis	UK	-				-	-	-
	136070	Keratitis	UK	+/-				+	-	-
	136073	Keratitis	UK	-				-	-	-
	136075	Keratitis	UK	+/-				+/-	+/-	+/-
	136079	Keratitis	UK	+/-				-	-	-
	136080	Keratitis	UK	+/-				-	-	-
	136083	Keratitis	UK	+				+	+	+
	136084	Keratitis	UK	+/-				+/-	+/-	+/-
	136086	Keratitis	UK	-				-	-	-
	136087	Keratitis	UK	-				-	-	-
	758	UTI	Kuwait	-				-	-	-
	783	UTI	Kuwait	-				-	-	-
	786	UTI	Kuwait	-				-	-	-
	864	UTI	Kuwait	-				-	-	-
	888	UTI	Kuwait	-				-	-	-
	902	UTI	Kuwait	+				-	-	+/-
	925	UTI	Kuwait	+				-	-	-
	1083	UTI	Kuwait	-				-	+/-	-
	133042	UTI	UK	+				-	-	-
	133043	UTI	UK	+				+	+	+
	133044	UTI	UK	+/-				+/-	+/-	+/-
	133065	UTI	UK	+				+/-	+/-	-
	133075	UTI	UK	+				+/-	+/-	+/-
	133082	UTI		UK	+	+/-	+/-	+/-
	133083	UTI		UK	+	+/-	+/-	+/-
	133090	UTI		UK	+	+	-	-
	133098	UTI		UK	+	-	-	-
	133099	UTI		UK	+	-	-	-
	133104	UTI		UK	-	+/-	-	-
	133105	UTI		UK	-	-	-	-
	133106	UTI		UK	+	-	-	-
	133117	UTI		UK	+	-	-	-
	133126	UTI		UK	+	-	-	-
	A3 H638	Blood		Thailand	+/-	-	-	-
	E9 4068	CAUTI		Thailand	-	-	-	-
	C9 P1814	Ascitic		Thailand	-	-	-	-
	B6 P2404	Foot Wound		Thailand	+	-	-	-
	B9 T2436	Sputum		Thailand	+	+	+	+
	B3 T2101	Sputum		Thailand	+	-	-	-
	D1 T3354	Sputum		Thailand	-	-	-	-
	B8 T2584	Sputum		Thailand	+	+/-	-	-
	A1 A2448	UTI		Thailand	+	-	-	-
	C8 T3532	Sputum		Thailand	+	+/-	+/-	+/-
	C7 T3983	Sputum		Thailand	+	-	-	-
	E6 u4117	Sputum		Thailand	+	+	+	+
	1481131	Burns		UK	-	-	-	-
	15709237	Burns		UK	-	-	-	-
	1600033	Burns		UK	-	-	-	-
