# Supplementary material for: Exploiting lung adaptation and phage steering to clear pan-resistant Pseudomonas aeruginosa infections in vivo
Source: Nat Commun. 2024 Feb 20;15:1547. doi: 10.1038/s41467-024-45785-z (PMC10879199; doi:10.1038/s41467-024-45785-z)
Supplement: Supplementary file 5 — Supplementary Data 2 [file 41467_2024_45785_MOESM5_ESM.xlsx]

## Sheet: Supplementary Data 2 validated
		Fig 8a. details of gene varients	Gene	Position (bp)	Effect	Change	Treatment	Organ	Clone
			FC629_09380	1954063	missense	p.Ala116Thr	PELP20 early	Kidney	1
				1954134	frame shift	p.Val142fs	Cocktail delayed	Liver	1
							PELP20 early	liver	2
							PELP20 early	Lung	2
							PELP20 early	Liver	3
							PELP20 early	Lung	3
							PELP20 early	Liver	2
			FC629_09900	2069889	missense	p.Pro14Leu	Mock-treated	Kidney	3
			FC629_13020	2653575	synonymous	p.Thr158Thr	PELP20 early	Liver	2
							Cocktail early	Liver	1
			FC629_14840	3111465	missense	p.Ala163Asp	PELP20 early	Kidney	2
			FC629_24630	5104365	frame shift	p.His10fs	Mock-treated	Lung	2
				5104651	missense	p.Asp105Asn	PELP20 delayed	Kidney	3
				5104994	missense	p.His219Pro	PELP20 early	Kidney	2
			multi-gene deletion	3,373,112-3,614,800	241kb deletion		PELP20 early	Liver	2
							Cocktail early	Liver	1
			multi-gene duplication	5,743,700-6,556,600	810kb duplication		Cocktail early	Liver	2
							Cocktail early	Liver	3
							Cocktail early	Liver	3
							Mock-treated	Lung	3
			multi-gene deletion	3,787,544-3,851,595	64kb deletion		PELP20 early	Kidney	2

## Sheet: Supplementary data 2 borderline
Supplementary Fig 6	Gene	Position (bp)	Effect	Change	Ancestral Frequency (% reads)	Treatment	Organ	Clone	Frequency (% reads)
	FC629_02875	594913	missense	p.Tyr271His	37	PELP20 delayed	Kidney	1	100
						Mock-treated	Liver	3	100
						Mock-treated	Blood	1	100
						PELP20 delayed	Lung	1	100
						Mock-treated	Blood	2	100
						Cocktail early	Liver	2	100
						PELP20 delayed	Lung	3	100
						Cocktail early	Liver	3	100
						Cocktail early	Liver	3	100
						PELP20 delayed	Lung	3	100
						Mock-treated	Kidney	1	100
						Mock-treated	Liver	3	100
						Mock-treated	Lung	3	100
	FC629_04070	833060	missense	p.Thr14Ala	56	PELP20 delayed	Kidney	1	100
						Mock-treated	Liver	3	100
						Mock-treated	Blood	1	100
						PELP20 delayed	Lung	1	100
						Mock-treated	Blood	2	100
						Cocktail early	Liver	2	100
						PELP20 delayed	Lung	3	100
						Cocktail early	Liver	3	100
						Cocktail early	Liver	3	100
						PELP20 delayed	Lung	3	100
						Mock-treated	Kidney	1	100
						Mock-treated	Liver	3	100
						Mock-treated	Lung	3	100
	mltB	1027665	stop gained	p.Glu126*	36	PELP20 delayed	Kidney	1	100
						Mock-treated	Blood	1	100
						PELP20 delayed	Lung	1	100
						Cocktail early	Liver	2	100
						PELP20 delayed	Lung	3	100
						Cocktail early	Liver	3	100
						Cocktail early	Liver	3	100
						PELP20 delayed	Lung	3	100
						Mock-treated	Kidney	1	100
						Mock-treated	Liver	3	100
	FC629_09695	2014210	insertion	p.Asp165delinsGlyLeuAlaHis	37	PELP20 delayed	Kidney	1	100
						Mock-treated	Blood	1	100
						PELP20 delayed	Lung	1	100
						Mock-treated	Blood	2	100
						Cocktail early	Liver	2	100
						PELP20 delayed	Lung	3	100
						Cocktail early	Liver	3	100
						Cocktail early	Liver	3	100
						PELP20 delayed	Lung	3	100
						Mock-treated	Kidney	1	100
						Mock-treated	Liver	3	100
						Mock-treated	Lung	3	100
	FC629_16990	3551304	synonymous	p.Arg82Arg	40	PELP20 delayed	Kidney	1	100
						Mock-treated	Liver	3	100
						Mock-treated	Blood	1	100
						PELP20 delayed	Lung	1	100
						Mock-treated	Blood	2	100
						PELP20 delayed	Lung	3	100
						Cocktail early	Liver	3	100
						Cocktail early	Liver	3	100
						PELP20 delayed	Lung	3	100
						Mock-treated	Kidney	1	100
						Mock-treated	Liver	3	100
						Mock-treated	Lung	3	100
	FC629_22525	4710354	missense	p.Pro137Ala	41	PELP20 delayed	Kidney	1	100
						Mock-treated	Liver	3	100
						Mock-treated	Blood	1	100
						PELP20 delayed	Lung	1	100
						Mock-treated	Blood	2	100
						Cocktail early	Liver	2	100
						PELP20 delayed	Lung	3	100
						Cocktail early	Liver	3	100
						Cocktail early	Liver	3	100
						PELP20 delayed	Lung	3	100
						Mock-treated	Kidney	1	100
						Mock-treated	Liver	3	100
						Mock-treated	Lung	3	100
	FC629_25780	5361080	synonymous	p.Pro278Pro	41	Mock-treated	Liver	3	100
						Mock-treated	Blood	1	100
						PELP20 delayed	Lung	1	100
						Mock-treated	Blood	2	100
						Cocktail early	Liver	2	100
						PELP20 delayed	Lung	3	100
						Cocktail early	Liver	3	100
						Cocktail early	Liver	3	100
						PELP20 delayed	Lung	3	100
						Mock-treated	Kidney	1	100
						Mock-treated	Liver	3	100
						Mock-treated	Lung	3	100
	lpdA	5894024	frame shift	p.Leu261fs	61	Cocktail delayed	Lung	2	100
						Mock-treated	Lung	2	100
						Cocktail delayed	Lung	3	100
						PELP20 delayed	Kidney	2	100
						PELP20 delayed	Kidney		100
						PELP20 early	Lung	2	100
						PELP20 early	Liver	3	100
						Cocktail delayed	Liver	2	100
						PELP20 early	Lung	3	100
						Cocktail early	Liver	1	100
						PELP20 delayed	Lung	2	100
						PELP20 early	Kidney	2	100
						PELP20 early	Liver	2	100
						PELP20 early	Lung	1	100
						PELP20 delayed	Kidney	2	100
						Cocktail delayed	Lung	1	100
		5894026	frame shift	p.Leu261fs		PELP20 delayed	Kidney	1	100
						Mock-treated	Liver	3	100
						Mock-treated	Blood	1	100
						PELP20 delayed	Lung	1	100
						Cocktail early	Liver	2	100
						PELP20 delayed	Lung	3	100
						Cocktail early	Liver	3	100
						Cocktail early	Liver	3	100
						PELP20 delayed	Lung	3	100
						Mock-treated	Kidney	1	100
						Mock-treated	Liver	3	100
						Mock-treated	Lung	3	100
