# Supplementary material for: Exploiting lung adaptation and phage steering to clear pan-resistant Pseudomonas aeruginosa infections in vivo
Source: Nat Commun. 2024 Feb 20;15:1547. doi: 10.1038/s41467-024-45785-z (PMC10879199; doi:10.1038/s41467-024-45785-z)
Supplement: Supplementary file 7 — Source Data [file 41467_2024_45785_MOESM7_ESM.xlsx]

## Sheet: Fig 1.
	Number of Isolates
	Susceptible	Intermediate	Resistant
PELP20	267	158	126
PNM	136	128	287
PT6	100	142	309
14/1	94	134	323
Cocktail	317	132	102

## Sheet: Fig 2.
	Fig a	Lung
		PELP20 Treated										Phage Cocktail Treated										Mock Treated
	6hr	8333.33	6666.67	8333.33	5000	1166.67	5166.67	2333.33	1466.67	6166.67	8166.67	1166.67	150	116.667	50	1333.33	833.333	1666.67	4166.67	333.333	2500	33333.3	133333	8333.33	83333.3	4666.67	25000	30000	41666.7	41666.7	6666.67
	12hr	2166.67	833.333	233.333	166.667	333.333	500	400	383.333	266.667	433.333	16.6667	250	1	16.6667	166.667	633.333	33.3333	500	416.667	33.3333	133333	1166.67	166667	10000	3666.67	28333.3	833.333	253333	15333.3	11666.7
	24hr	233.333	83.3333	150	83.3333	33.3333	116.667	1	1	66.6667	16.6667	1	1	1	1	1	1	133.333	33.3333	1	1	10500	1550000	1000	366.667	2500	15000	550000	1333.33	13333.3	1033333
	48hr	416.667	8333.33	18333.3	83.3333	1	116.667	1	1	1	1	1	1	1	1	1	1	1	1	1	1	1000	13333.3	3666.67	500	10000	161667	1833.33	266.667	333.333	166.667
	Fig b	Liver
		PELP20 Treated										Phage Cocktail Treated										Mock Treated
	6hr	1	166.667	16.6667	233.333	1	5166.67	2333.33	1466.67	6166.67	8166.67	1166.67	150	116.667	50	1333.33	1	100	2000	1350	16.6667	500	50	50	66.6667	1	25000	30000	41666.7	41666.7	6666.67
	12hr	283.333	50	33.3333	116.667	266.667	500	400	383.333	266.667	433.333	16.6667	250	1	16.6667	166.667	1	2900	216.667	83.3333	50	833.333	16.6667	1	1	833.333	28333.3	833.333	253333	15333.3	11666.7
	24hr	33.3333	1	1	1	1	116.667	1	1	66.6667	16.6667	1	1	1	1	1	1	200	16.6667	50	583.333	1333.33	333.333	33333.3	50	33.3333	15000	550000	1333.33	13333.3	1033333
	48hr	1	1	666.667	33.3333	16.6667	116.667	1	1	1	1	1	1	1	1	1	66.6667	133.333	1	1	33.3333	1	66.6667	1	33.3333	1833.33	161667	1833.33	266.667	333.333	166.667
	Fig c	Blood
		PELP20 Treated										Phage Cocktail Treated										Mock Treated
	6hr	1	66.6667	1	33.3333	1833.33	1	833.333	1	266.667	1	1	33.3333	1	66.6667	1	1	1	1	1	1	66.6667	666.667	33.3333	1666.67	116.667	106667	8833.33	2166.67	1500	3666.67
	12hr	33.3333	1	1	1	1	1	66.6667	1	1	83.3333	1	1	1	1	1	1	1	1	1	1	16.6667	333.333	133.333	1	466.667	15000	1500	2500	38333.3	13333.3
	24hr	1	1	1	1	1	1	1	1	1	1	1	1	1	1	1	1	1	1	1	1	1	33.3333	1	716.667	50000	1500	1483333	11666.7	83.3333	533333
	48hr	1	1	1	1	1	1	1	1	1	1	1	1	1	1	1	1	1	1	1	1	8333.33	4166.67	1	1	1	11666.7	3000	500	1500	16.6667
	Fig d	Kidney
		PELP20 Treated										Phage Cocktail Treated										Mock Treated
	6hr	16.6667	83.3333	1	66.6667	66.6667	150	1	33.3333	66.6667	100	1	1	1	1	1	1	100	1	1	83.3333	83.3333	33.3333	1	100	2500	1	1	1	1	1
	12hr	66.6667	116.667	33.3333	50	1	1	1	1	1	1	1	1	1	1	1	1	116.667	83.3333	100	83.3333	33.3333	1	1	1	233.333	1	1	1	1	1
	24hr	66.6667	50	1	1	66.6667	1	1	16.6667	50	16.6667	1	1	1	1	1	116.667	33.3333	1	1	1	33.3333	66.6667	150	100	100	333.333	2833.33	1	1	100
	48hr	1	1	1	33.3333	50	1	1	66.6667	1	1	1	1	1	1	1	1	1	1	1	1	1	150	833.333	33.3333	666.667	98333.3	20000	3500	3500	366.667
	Fig e	Spleen
		PELP20 Treated										Phage Cocktail Treated										Mock Treated
	6hr	1	1	1	1	1	66.6667	33.3333	116.667	1	300	1	16.6667	1	116.667	83.3333	1	1	1	1	1	83.3333	50	1	66.6667	16.6667	1	1	1	1	1
	12hr	1	1	316.667	1	16.6667	166.667	83.3333	166.667	66.6667	83.3333	1	1	1	1	66.6667	16.6667	66.6667	1	1	66.6667	66.6667	116.667	100	1000	50	1	1	1	1	1
	24hr	1	33.3333	1	1	1	50	1	200	1	1	1	1	1	1	1	1	1	1	1	1	1	1	1	66.6667	1	116.667	2500	16.6667	250	483.333
	48hr	16.6667	1	1	1	1	1	1	1	1	1	1	1	1	1	1	1	1	1	1	1	116.667	2000	266.667	8500	50	12833.3	416.667	166.667	266.667	33.3333
	Fig f
			Mock infected (Phage Cocktail Treated - Intransal 0hr)					B9 infected (Phage Cocktail Treated - Intransal 0hr)
		Lung	15000	16000	4000	1	1	1200000	7000000	2000000	5000000	30000000
		Liver	1	120000	120000	1	210000	40000	20000	10000000	5000000	30000
		Blood	6000	2000	1	1	1	15000	15000	1	1	1
		Kidney	1	1	1	1	1	6000	6000	1	1	1
		Spleen	1	1	9000	1	1	1	1	1	30000	70000

## Sheet: Fig 3.
	Fig a	Lung
		PELP20 Treated										Phage Cocktail Treated										Mock Treated
	12hr	5000	10000	6666.67	2000	0	600	900	2666.67	500	1	1000	800	616.667	333.333	450	5000	500	4166.67	2333.33	6666.67	16666.7	31666.7	316667	333.333	83333.3	28333.3	833.333	253333	15333.3	11666.7
	24hr	18333.3	33333.3	10000	3333.33	45000	133.333	133.333	83.3333	116.667	200	50	83.3333	0	50	216.667	616.667	233.333	216.667	50	0	3333.33	5000	2333.33	283333	10000	15000	550000	1333.33	13333.3	1033333
	48hr	333.333	50	16.6667	600	0	366.667	50	100	1	1	1	33.3333	100	1	16.6667	1	66.6667	83.3333	100	0	233333	28333.3	1166.67	200000	1000	161667	1833.33	266.667	333.333	166.667
	Fig b	Liver
		PELP20 Treated										Phage Cocktail Treated										Mock Treated
	12hr	33.3333	16.6667	16.6667	1	1	50	133.333	216.667	983.333	1	16.6667	283.333	100	1	66.6667	350	1	116.667	1	0	50	1166.67	833.333	83.3333	300	116.667	1333.33	316.667	266.667	133.333
	24hr	1	1000	666.667	116.667	66.6667	116.667	1516.67	1550	1	250	83.3333	50	16.6667	50	33.3333	83.3333	150	16.6667	150	0	33.3333	833.333	666.667	500	33.3333	50	21666.7	40000	1	2833.33
	48hr	2500	1000	333.333	333.333	1000	16.6667	50	16.6667	33.3333	1	1	1	1	1	33.3333	116.667	200	233.333	133.333	0	2000	2166.67	10000	66666.7	1333.33	75000	18333.3	666.667	1166.67	150
	Fig c	Blood
		PELP20 Treated										Phage Cocktail Treated										Mock Treated
	12hr	1	6666.67	1666.67	3000	1	1	1	1	1	1	1	1	1	1	1	1	1	33.3333	1	200	25000	333333	2500	10000	450	15000	1500	2500	38333.3	13333.3
	24hr	1	1	1	1	1	1	1	1	1	1	1	1	1	1	1	1	1	1	1	1	833.333	1166.67	333.333	1	1	1500	1483333	11666.7	83.3333	533333
	48hr	1	1	1	1	1	1	1	1	1	1	1	1	1	1	1	1	1	1	1	1	2833.33	2500	83333.3	166667	10000	11666.7	3000	500	1500	16.6667
	Fig d	Kidney
		PELP20 Treated										Phage Cocktail Treated										Mock Treated
	12hr	1	1	1	1	1	100	50	166.667	150	1	1	1	1	33.3333	1	50	1	1	1	1	1	1	1	1	1	1	1	1	1	1
	24hr	50	33.3333	1	1	1	83.3333	83.3333	1	183.333	1	1	1	1	1	1	33.3333	16.6667	1	1	0	100	1	333.333	33.3333	1	333.333	2833.33	1	1	100
	48hr	16.6667	1	1	1	1	83.3333	33.3333	1	66.6667	1	1	1	1	1	1	1	1	1	1	0	26666.7	2833.33	1	250000	1	98333.3	20000	3500	3500	366.667
	Fig e	Spleen
		PELP20 Treated										Phage Cocktail Treated										Mock Treated
	12hr	1	1	1	1	1	1	1	1	1	1	1	1	33.3333	1	1	1	1	1	1	1	1	1	1	1	1	1	1	1	1	1
	24hr	1	1	200	133.333	1	16.6667	1	1	1	1	1	1	1	1	1	1	1	1	1	1	1	200	333.333	233.333	1	116.667	2500	16.6667	250	483.333
	48hr	1	1	1	1	1	1	1	1	16.6667	1	1	1	1	1	1	1	1	1	1	1	1666.67	1	1	3333.33	1333.33	12833.3	416.667	166.667	266.667	33.3333
	Fig f
			Mock infected (Phage Cocktail Treated - Intravenous)					B9 infected (Phage Cocktail Treated - Intravenous 5hr)
		Lung	9000	10000	3000	2000	7000	4000000	600000	5000000	8000000	400000
		Liver	5000	20000	4000	1	1	120000	400000	30000	100000	70000
		Blood	1	3000	5000	2000	1	10000	200000	3000	20000	1
		Kidney	1	10000	7000	12000	33000	1	7000	3000	1	1
		Spleen	3000	1	8000	9000	3000	10000	300000	60000	40000	30000

## Sheet: Fig 4
	Fig a	Bacteria strain	Phage Resistance (efficacy of plating)					Fig b	Bacteria strain	Phage (efficacy of plating)					Fig c	Bacteria strain	Phage (efficacy of plating)
			PELP20	14/1	PT6	PNM			Bacteria strain	PELP20	14/1	PT6	PNM			Bacteria strain	PELP20	14/1	PT6	PNM
		Input B9	1	1	1	1			Input B9	1	1	1	1			Input B9	1	1	1	1
		Non phage treated isolates							Delayed PELP20 treated isolates							Delayed phage cocktail treated isolates
		Lung 1	0	4e-05	1.71429e-05	0.1			Lung 1	0.8	0.15	0.565714	2.5			Lung 1	6e-05	0.00125	0.00857143	0
		Lung 2	0	0	5.71429e-07	0			Lung 2	6	1.2	0.00457143	0			Lung 2	0	1.5e-05	5.71429e-07	0.125
		Lung 3	0.0006	7.5e-06	7.42857e-07	0			Lung 3	0	0.0001	9.71429e-05	0.75			Lung 3	0.3	0.1	0.571429	0.075
		Liver 1	1	1.05	0.971429	0.2			Liver 1	0	0	0	0			Liver 1	0	2.5e-07	5.71429e-07	0
		Liver 2	0.8	0.35	0.942857	0			Liver 2	0	0	0	0			Liver 2	0	3.5e-05	1.71429e-05	0
		Liver 3	1.3	0.6	1.03429	0.175			Liver 3	7	1.9	1.42857	0			Liver 3	0	0	0	0
		Blood 1	0.6	0.54	0.0857143	0.125			Kidney 1	0	0	0	0
		Blood 2	0.78	1.05	1.02286	0.25			Kidney 2	0	7.5e-05	8.57143e-05	0
		Blood 3	3.8	0.3	1.02286	4.875			Kidney 3	0	0	0	0
		Kidney 1	1.8	0.95	1.01714	1.25
		Kidney 2	2.4	0.8	0.588571	20
		Kidney 3	0.8	0.85	0.588571	0.75
		Spleen 1	0.0016	0.0005	0.00868571	0.175
		Spleen 2	0.84	0.8	0.2	1.25
		Spleen 3	1.94	0.35	0.737143	1.5
	Fig d
		Time (mins)	Input B9			Non phage treated Lung			Non phage treated liver			Non phage treated kidney
		5	700000	30000	1200	2000000	4500000	500000	5000	600	300	40000	1000	40000
		10	1100	4000	200	2000000	2500000	5300000	10000	1000	0	20000	1000	40000
		15	100	5100	800	5100000	5000000	2000000	0	0	0	20000	1000	1000
		30	0	0	0	500000	5700000	5300000	0	0	0	1000	0	0
		45	0	0	0	5500000	2000000	2500000	0	0	0	0	0	0
		60	0	0	0	5200000	5500000	2400000	0	0	0	0	0	0
	Fig e	Time (mins)	Input B9			Delayed Phage Cocktail Treated Lung			Delayed Phage cocktail treated liver
		5	700000	30000	1200	580000	500000	430000	300000	500000	700000
		10	1100	4000	200	230000	420000	210000	400000	600000	200000
		15	100	5100	800	410000	250000	280000	440000	200000	200000
		30	0	0	0	330000	370000	310000	320000	100000	400000
		45	0	0	0	370000	210000	250000	220000	900000	600000
		60	0	0	0	510000	560000	220000	570000	530000	230000

## Sheet: Fig 5
Fig a		Phage (efficacy of plating)					Fig b		Phage (efficacy of plating)					Fig c		Phage (efficacy of plating)
	Bacteria strain	PELP20	14/1	PT6	PNM			Bacteria strain	PELP20	14/1	PT6	PNM			Bacteria strain	PELP20	14/1	PT6	PNM
	Input B9	1	1	1	1			Input B9	1	1	1	1			Input B9	1	1	1	1
	Aerobic conditions							Microaerophilic conditions							Anaerobic conditions
	LB 1 a	1	0.233333	0.15	1			LB 1 a	0.01	0.0666667	0.055	0.166667			LB 1 a	1	0.5	0.075	0.166667
	LB 1 b	1	1	0.025	0.333333			LB 1 b	0.0866667	0.233333	0.075	0.266667			LB 1 b	0.166667	0.1	0.07	0
	LB 1 c	1	1	0.05	1			LB 1 c	0.233333	1	0.15	1			LB 1 c	0.1	0.113333	0.075	0.1
	LB 2 a	0.333333	1	1	1			LB 2 a	0.0866667	0.1	0.055	0			LB 2 a	0.166667	0.03	0.05	0.333333
	LB 2 b	1	1	0.85	1			LB 2 b	0.533333	0.466667	0.15	0			LB 2 b	0.01	0.366667	0.1	0.333333
	LB 2 c	0.0166667	0.0966667	0.0125	1			LB 2 c	0.2	0.333333	0.045	0.266667			LB 2 c	0.0666667	0.013	0.06	0
	LB 3 a	1	0.266667	0.15	1			LB 3 a	0.3	0.466667	0.15	0			LB 3 a	0.0433333	0.0566667	0.025	0
	LB 3 b	1	1	1	1			LB 3 b	0.233333	1	0.075	0			LB 3 b	0.08	0.133333	0.05	0.0333333
	LB 3 c	1	1	0.55	0.333333			LB 3 c	0.05	0.14	0.035	0			LB 3 c	0.06	0.3	0.015	1
	Healthy lung media 1 a	0.366667	0.0466667	0.017	0			Healthy lung media 1 a	0.2	0.266667	0.04	0			Healthy lung media 1 a	0.01	0.333333	0.004	0
	Healthy lung media 1 b	0.333333	0.266667	0.05	0.133333			Healthy lung media 1 b	0.01	0.116667	0.045	0			Healthy lung media 1 b	0.04	0.1	0.02	0
	Healthy lung media 1 c	0.4	0.176667	0.07	0			Healthy lung media 1 c	0.233333	0.1	0.04	0			Healthy lung media 1 c	0.00333333	0.05	0.004	0
	Healthy lung media 2 a	0.566667	0.333333	0.075	0.166667			Healthy lung media 2 a	0.2	0.133333	0.07	0.1			Healthy lung media 2 a	0.00166667	0.00833333	0.001	0.1
	Healthy lung media 2 b	0.666667	0.633333	0.11	0.0333333			Healthy lung media 2 b	0.07	0.233333	0.09	0			Healthy lung media 2 b	0.0333333	0.0233333	0.0045	0
	Healthy lung media 2 c	0.0466667	0.5	0.1	0			Healthy lung media 2 c	0.0766667	0.533333	0.1	0			Healthy lung media 2 c	0.0333333	0.04	0.003	0.166667
	Healthy lung media 3 a	0.266667	0.0533333	0.125	0.1			Healthy lung media 3 a	0.00533333	0.116667	0.015	0			Healthy lung media 3 a	0.233333	0.2	0.06	0
	Healthy lung media 3 b	0.0833333	0.233333	0.085	0.0666667			Healthy lung media 3 b	0.0333333	0.466667	0.04	0.1			Healthy lung media 3 b	0.0166667	0.00666667	0.0045	0.333333
	Healthy lung media 3 c	0.766667	0.5	0.15	0.0333333			Healthy lung media 3 c	0.0833333	0.333333	0.05	1			Healthy lung media 3 c	0.007	0.0166667	0.06	0.1
Fig d								LB e								LB f
	Bacterial strain	Phage Resistance							Bacterial strain	Phage Resistance							Bacterial strain	Phage Resistance
	Bacteria strain	PELP20	14/1	PT6	PNM				Bacteria strain	PELP20	14/1	PT6	PNM				Bacteria strain	PELP20	14/1	PT6	PNM
	Input B9	1	1	1	1				Input B9	1	1	1	1				Input B9	1	1	1	1
	B9 grown in LB broth								B9 grown in LB supplemented with polyamines								B9 grown in LB supplemented with mucin
	LB 1 a	15.2857	1	1.01	10				LB 1 a	1	0.0857143	0.17	0				LB 1 a	0.1	0.0428571	1.83	0
	LB 1 b	0.857143	0.571429	1.7	4				LB 1 b	0.214286	1	2.3	0.00333333				LB 1 b	0.1	0.142857	0.13	0
	LB 1 c	0.857143	1.42857	1.3	5				LB 1 c	1.57143	1.71429	1.6	1				LB 1 c	0.0714286	0.1	0.05	0
	LB 2 a	0.285714	0.428571	1.3	1				LB 2 a	1.52857	1.42857	1.09	0.0666667				LB 2 a	0.0571429	0.0114286	0.03	0
	LB 2 b	1	1.28571	0.7	3.33333				LB 2 b	2.85714	2.14286	2.1	0.0666667				LB 2 b	0.0857143	0.0814286	0.48	0
	LB 2 c	2.57143	1.14286	2.5	3.33333				LB 2 c	2.75714	1.14286	1.87	0.0266667				LB 2 c	0.142857	0.0155714	0.48	0.01
	LB 3 a	2.57143	2.28571	1.5	1.33333				LB 3 a	1.04286	1.14286	1.4	0.1				LB 3 a	0.155714	0.0267143	0.173	0.01
	LB 3 b	0.857143	1.42857	0.15	0.666667				LB 3 b	0.142857	1.57143	0.5	0.1				LB 3 b	0.267143	0.027	0.201	0
	LB 3 c	1.28571	0.571429	1.4	0				LB 3 c	0.1	1.42857	1.93	0.0666667				LB 3 c	0.287143	0.00428571	0.05	0.0333333

## Sheet: Fig 6
				Fig a					Fig b					Fig c					Fig d					Fig e
					Difference in zone diameter compared to input B9					Difference in zone diameter compared to input B9					Difference in zone diameter compared to input B9					Difference in zone diameter compared to input B9					Difference in zone diameter compared to input B9
Input B9	Zone diameter				non phage treated lung					non phage treated liver					non phage treated blood					non phage treated kidney					non phage treated spleen
PRL	12			PRL	2	4	5		PRL	1	0	-3		PRL	0	2	0		PRL	0	-1	0		PRL	-3	-1	-3
PTZ	23			PTZ	0	3	0		PTZ	0	2	-2		PTZ	1	2	2		PTZ	1	0	0		PTZ	-3	-2	-1
TC	0			TC	0	0	0		TC	0	0	0		TC	0	0	0		TC	0	0	0		TC	0	0	0
TIM	20			TIM	-4	-3	0		TIM	-1	-2	-5		TIM	-7	-1	-3		TIM	-3	-5	-2		TIM	-5	-3	-1
CPM	0			CPM	0	0	0		CPM	15	10	0		CPM	0	11	7		CPM	10	0	2		CPM	0	10	11
CAZ	0			CAZ	0	0	0		CAZ	0	0	0		CAZ	0	0	6		CAZ	0	0	0		CAZ	0	0	0
C/T	12			C/T	0	-3	1		C/T	1	0	3		C/T	0	0	0		C/T	2	0	0		C/T	-2	0	-2
IMI	11			IMI	1	4	2		IMI	1	1	2		IMI	0	-1	0		IMI	1	-1	1		IMI	-1	1	0
MEM	14			MEM	2	6	6		MEM	3	3	3		MEM	2	-1	2		MEM	1	1	1		MEM	-2	-1	0
ATM	0			ATM	0	0	0		ATM	0	0	0		ATM	0	0	0		ATM	0	0	0		ATM	0	0	0
CIP	0			CIP	0	0	0		CIP	0	0	0		CIP	0	0	0		CIP	0	0	0		CIP	0	0	0
LEV	0			LEV	0	0	0		LEV	0	0	0		LEV	0	0	0		LEV	0	0	0		LEV	0	0	0
AK	0			AK	0	0	0		AK	0	0	0		AK	0	0	0		AK	0	0	0		AK	0	0	0
TN	0			TN	0	0	0		TN	0	0	0		TN	0	0	0		TN	0	0	0		TN	0	0	0
			Fig f	Non Phage Treated Isolates Recovered 48hr post-infection	Resistance According to Zone Diameter (mm)				fig f		Minimum Inhibitory Concentration (ug/ml)
					Sensitive	Intermediate	Resistant				Meropenem	Tobramycin
				Input B9	None	PTZ & TIM	PRL, TC, CPM, C/T, IMI, MEM, ATZ, CIP, LEV, AK, TN			Input B9	>32	>256
				Lung	None	PTZ & MEM	PRL, TC, TIM, CPM, C/T, IMI, ATZ, CIP, LEV, AK, TN			Non-phage treated isolates
				Liver	None	PTZ	PRL, TC, TIM, CPM, C/T, IMI, MEM, ATZ, CIP, LEV, AK, TN			Lung 1	>32	>256
				Blood	None	PTZ	PRL, TC, TIM, CPM, C/T, IMI, MEM, ATZ, CIP, LEV, AK, TN			Lung 2	32	>256
				Kidney	None	PTZ	PRL, TC, TIM, CPM, C/T, IMI, MEM, ATZ, CIP, LEV, AK, TN			Lung 3	>32	>256
				Spleen	None	PTZ	PRL, TC, TIM, CPM, C/T, IMI, MEM, ATZ, CIP, LEV, AK, TN			Liver 1	>32	>256
										Liver 2	>32	>256
										Liver 3	24	>256
										Blood 1	>32	>256
										Blood 2	>32	>256
										Blood 3	>32	>256
										Kidney 1	>32	>256
										Kidney 2	>32	>256
										Kidney 3	>32	>256
										Spleen 1	>32	>256
										Spleen 2	32	256
										Spleen 3	>32	>256

## Sheet: Fig 7
				Fig a				Fig b					Fig c					Fig d					Fig e
					PELP20 treated lung isolates					PELP20 treated liver isolates					PELP20 treated kidney isolates					Phage cocktail treated lung isolates					Phage cocktail treated liver isolates
Input B9	Zone diameter			PRL	14	14	18		PRL	18	-1	11		PRL	18	18	3		PRL	18	0	18		PRL	18	0	12
PRL	12			PTZ	7	7	9		PTZ	7	-1	5		PTZ	9	8	1		PTZ	10	-3	10		PTZ	8	-2	7
PTZ	23			TC	25	24	29		TC	27	0	33		TC	30	31	0		TC	35	0	31		TC	22	0	30
TC	0			TIM	0	1	2		TIM	5	-2	12		TIM	9	10	1		TIM	14	-3	10		TIM	9	-3	0
TIM	20			CPM	16	13	21		CPM	22	0	28		CPM	27	25	12		CPM	31	10	30		CPM	29	0	16
CPM	0			CAZ	0	0	0		CAZ	14	0	9		CAZ	12	0	0		CAZ	12	18	10		CAZ	19	12	11
CAZ	0			C/T	4	4	3		C/T	3	-1	4		C/T	5	4	9		C/T	6	13	5		C/T	13	2	4
C/T	12			IMI	19	24	19		IMI	19	4	24		IMI	19	20	5		IMI	27	27	27		IMI	20	2	20
IMI	11			MEM	6	7	8		MEM	6	1	20		MEM	5	6	9		MEM	21	23	23		MEM	15	2	13
MEM	14			ATM	0	0	0		ATM	0	0	0		ATM	0	0	0		ATM	0	0	0		ATM	0	0	0
ATM	0			CIP	22	20	20		CIP	21	0	24		CIP	15	24	0		CIP	26	24	21		CIP	21	0	21
CIP	0			LEV	20	20	20		LEV	21	0	25		LEV	25	26	0		LEV	27	26	20		LEV	21	0	21
LEV	0			AK	11	8	10		AK	12	0	26		AK	10	20	0		AK	30	12	12		AK	11	0	10
AK	0			TN	11	14	11		TN	13	0	25		TN	20	20	0		TN	31	16	15		TN	9	0	13
TN	0
				Fig e							fig f		Minimum Inhibitory Concentration (ug/ml)
					Delayed Phage Treated Isolates	Tissue	Resistance According to Zone Diameter (mm)						Meropenem	Tobramycin
							Sensitive	Intermediate	Resistant			Input B9	>32	>256
					Input B9		None	PTZ & TIM	PRL, TC, CPM, CAZ, C/T, IMI, MEM, ATZ, CIP, LEV, AK, TN			Delayed PELP20 treated isolates
					PELP20 Treated	Lung 1	None	PRL, PTZ, TC, TIM, IMI, MEM	CPM, CAZ, C/T, ATZ, CIP, LEV, AK, TN			Lung 1	16	42
						Lung 2	None	PRL, PTZ, TC, TIM, IMI, MEM	CPM, CAZ, C/T, ATZ, CIP, LEV, AK, TN			Lung 2	12	24
						Lung 3	None	PRL, PTZ, TC, CPM, TIM, IMI, MEM	CAZ, C/T, ATZ, CIP, LEV, AK, TN			Lung 3	16	64
						Liver 1	None	PRL, PTZ, TC, CPM, TIM, IMI, MEM	CAZ, C/T, ATZ, CIP, LEV, AK, TN			Liver 1	12	64
						Liver 2	None	PTZ & TIM	PRL, TC, CPM, CAZ, C/T, IMI, MEM, ATZ, CIP, LEV, AK, TN			Liver 2	32	256
						Liver 3	MEM	PRL, PTZ, TC, CPM, TIM, IMI, LEV, AK, TN	CAZ, C/T, ATZ, CIP			Liver 3	12	64
						Kidney 1	None	PRL, PTZ, TC, CPM, TIM, IMI, MEM, TN	CAZ, C/T, ATZ, CIP, LV, AK			Kidney 1	12	64
						Kidney 2	None	PRL, PTZ, TC, CPM, TIM, IMI, MEM, LEV, AK, TN	CAZ, C/T, ATZ, CIP			Kidney 2	12	24
						Kidney 3	None	PTZ, TIM, C/T, MEM	PRL, TC, CPM, CAZ, IMI, ATZ, CIP, LEV, AK, TN			Kidney 3	16	256
					Phage Cocktail Treated	Lung 1	MEM	PTZ, PRL, TC, CPM, C/T, TIM, IMI, MEM, ATZ, CIP, LEV, AK, TN	CAZ, ATZ			Delayed Phage Cocktail treated isolates
						Lung 2	MEM	PTZ, CAZ, IMI, LEV	PRL, TC, CPM, C/T, TIM, MEM, ATZ, CIP, AK, TN			Lung 1	12	64
						Lung 3	None	PRL, PTZ, TC, TIM, CPM	CAZ, C/T, IMI, MEM, ATZ, CIP, LEV, TN, AK			Lung 2	16	256
						Liver 1	MEM	PRL, PTZ, TC, TIM, CPM, CAZ, C/T, IMI	ATZ, CIP, LEV, AK			Lung 3	16	64
						Liver 2	None	PTZ	PRL, TC, CPM, TIM, CAZ, C/T, IMI, MEM, ATZ, CIP, LEV, AK, TN			Liver 1	8	24
						Liver 3	MEM	PRL, PTZ, TC, TIM, IMI	CPM, CAZ, C/T, ATZ, CIP, LEV, AK, TN			Liver 2	32	256
												Liver 3	12	64

## Sheet: Fig 8
												Membrane Permeability- PI assay															Outermembrane Permeability- NPN uptake factor															cytoplasmic membrane Permeability- Disci assay
Fig a. details of gene varients	Gene	Position (bp)	Effect	Change	Treatment	Organ	Clone				Fig b	Time Seconds	Input B9			Non phage treated lung isolates			PELp20 treated lung isolates			Phage cocktail treated lung isolates					Time Seconds	Input B9			Non phage treated lung isolates			PELp20 treated lung isolates			Phage cocktail treated lung isolates					Time Seconds	Input B9			Non phage treated lung isolates			PELp20 treated lung isolates
	FC629_09380	1954063	missense	p.Ala116Thr	PELP20 early	Kidney	1					0 min	140604	115352	136641	118776	102530	114075	206005	190113	126376	197826	185311	232517			0	2.27443	1.88778	1.79512	1.22977	1.48682	1.71142	2.26183	2.78085	2.94589	1.12515	3.77043	3.59322			0 min	0.182991	0.340023	0.239897	0.206281	0.173653	0.300431	0.14644
		1954134	frame shift	p.Val142fs	Cocktail delayed	Liver	1					5 min	140182	116161	120924	109537	105032	118861	203628	192253	124580	190612	176208	235097			36.57	2.24688	1.76736	1.63094	1.16572	1.3568	1.80045	2.28532	2.59596	2.7689	1.16785	3.59749	3.43737			5 min	0.182937	0.151429	0.282743	0.296829	0.143159	0.11616	0.140865
					PELP20 early	liver	2					10 min	141333	109937	120556	108651	100580	109443	199535	178449	124804	182664	173143	231115			73.13	2.36645	1.94734	1.70438	1.19988	1.49579	1.70609	2.25137	2.40509	2.70506	0.809169	3.58468	3.46512			10 min	0.09463	0.13873	0.22637	0.236642	0.116	0.105888	0.13809
					PELP20 early	Lung	2					15 min	143911	110917	113788	104117	97489	109488	194828	189848	123887	187749	170570	225873			109.7	2.27699	2.00264	1.69883	1.13583	1.53443	1.86322	2.31627	2.63845	2.69737	1.15718	3.46299	3.36221			15 min	0.0944166	0.121656	0.129606	0.165409	0.0963108	0.259319	0.114266
					PELP20 early	Liver	3					20 min	137328	118171	108605	103805	99028	110012	192039	185815	118200	188673	173221	240960			146.27	2.1523	1.94201	1.67235	1.25325	1.62581	1.80665	2.11195	2.36687	2.56415	1.04829	3.52277	3.30713			20 min	0.0841986	0.152923	0.250299	0.28373	0.097514	0.178162	0.143693
					PELP20 early	Lung	3					25 min	138451	107764	107272	103317	99381	112576	193484	181213	122252	184020	177567	233661			182.84	2.24112	1.99068	1.6493	1.28955	1.59912	1.66979	2.33677	2.20845	2.6788	1.13369	3.56547	3.31909			25 min	0.0965242	0.151883	0.128646	0.116854	0.21191	0.204974	0.129766
					PELP20 early	Liver	2					30 min	142787	109487	110642	113883	98677	107015	198456	180136	121299	186260	171292	230333			219.4	2.16789	1.88842	1.77612	1.24044	1.52717	1.84059	2.17429	2.43989	2.67944	1.11875	3.42883	3.3114			30 min	0.0550652	0.159567	0.0994322	0.284477	0.109464	0.223249	0.139344
	FC629_09900	2069889	missense	p.Pro14Leu	Mock-treated	Kidney	3					35 min	141716	112039	105028	106482	94450	115676	193239	184114	116197	191480	178881	231514			255.97	2.17045	1.90721	1.56069	1.16572	1.55728	1.82693	2.17259	2.15166	2.56521	0.994915	3.50355	3.29219			35 min	0.248567	0.143986	0.054505	0.116293	0.0852124	0.176107	0.134221
	FC629_13020	2653575	synonymous	p.Thr158Thr	PELP20 early	Liver	2					40 min	140268	112371	109936	113428	99876	111045	196382	180296	117636	192938	180711	230712			292.54	2.16874	1.79725	1.83974	1.09526	1.56454	1.97339	2.06114	2.17536	2.48259	1.07604	3.41602	3.18971			40 min	0.171273	0.171625	0.120509	0.205401	0.082998	0.157619	0.196863
					Cocktail early	Liver	1					45 min	136704	109184	111401	112643	92991	106704	198332	187080	119952	189647	183654	234080			329.11	2.03466	1.66104	1.86024	1.28741	1.67171	1.8865	2.10982	2.15529	2.5302	1.0184	3.35837	3.01037			45 min	0.126538	0.146227	0.172586	0.21882	0.0759548	0.166663	0.185952
	FC629_14840	3111465	missense	p.Ala163Asp	PELP20 early	Kidney	2					50 min	141050	117672	112396	113492	95213	112663	203835	186082	116092	199592	180129	231274			365.68	2.15935	1.68538	1.76544	1.13156	1.62005	1.85639	2.0669	2.0763	2.40808	1.23831	3.35602	3.01891			50 min	0.149428	0.0920155	0.150469	0.237282	0.0256117	0.263934	0.121282
	FC629_24630	5104365	frame shift	p.His10fs	Mock-treated	Lung	2					55 min	143672	116029	109093	114924	92705	115127	193355	176580	122287	192378	178968	237860			402.25	2.14867	1.79149	1.78209	1.15077	1.50924	1.84657	2.05495	2.28959	2.40167	1.15291	3.12566	2.97621			55 min	0.0984985	0.200892	0.091562	0.252783	0.0695786	0.276527	0.224183
		5104651	missense	p.Asp105Asn	PELP20 delayed	Kidney	3					60	150036	113668	110181	112040	98066	107546	202160	186563	121442	196288	188140	242080			438.82	2.02954	1.6937	1.86942	1.1401	1.63136	2.01268	1.92535	1.9672	2.35001	1.1038	3.17903	3.16195			60	0.0197691	0.179602	0.136703	0.248991	0.0627754	0.278421	0.210203
		5104994	missense	p.His219Pro	PELP20 early	Kidney	2																				475.38	2.05666	1.75989	1.74537	1.0248	1.66531	1.89183	2.09082	2.09893	2.33976	1.12302	3.14487	3.00183
	multi-gene deletion	3,373,112-3,614,800	241kb deletion		PELP20 early	Liver	2																				511.95	2.09872	1.80067	1.68623	1.14223	1.61492	1.83227	1.9198	1.93219	2.26461	1.20628	3.2196	3.02083
					Cocktail early	Liver	1																				548.51	2.04918	1.76928	1.73576	1.03121	1.53059	1.70352	1.98556	2.09637	2.35257	1.0675	3.25162	2.84383
	multi-gene duplication	5,743,700-6,556,600	810kb duplication		Cocktail early	Liver	2																				585.08	2.21892	1.76971	1.67662	1.07391	1.52824	1.80835	1.87134	2.09381	2.1617	1.2255	3.16195	2.81394
					Cocktail early	Liver	3																				621.64	2.01972	1.74793	1.65015	1.03548	1.55023	1.82415	1.89226	2.18561	2.14334	1.13156	3.18394	2.79985
					Cocktail early	Liver	3																				658.21	1.91745	1.84017	1.74665	1.08886	1.61535	1.80024	1.87924	2.07331	2.17728	1.3173	3.05947	2.79046
					Mock-treated	Lung	3																				694.77	1.94414	1.64887	1.64246	1.13156	1.53251	1.77676	1.78359	2.1111	2.32588	1.14437	2.99969	2.86732
	multi-gene deletion	3,787,544-3,851,595	64kb deletion		PELP20 early	Kidney	2																				731.33	1.96933	1.59037	1.65335	1.18493	1.57286	1.75476	1.87155	2.03509	2.19629	1.03975	2.99115	2.88269
																											767.89	1.99709	1.52354	1.71804	1.0184	1.44839	1.75007	1.8613	2.21294	2.04812	1.13583	3.00183	2.59831
																											804.46	1.99325	1.64844	1.67812	0.97143	1.42234	1.81647	1.8739	2.00798	2.2281	1.21909	3.03065	2.84938
																											841.02	2.06135	1.70545	1.8882	1.11661	1.54233	1.90187	1.94734	2.1333	2.25735	1.32584	2.97813	2.69438
																											877.59	2.10021	1.60169	1.75882	1.14864	1.5229	1.7853	1.92642	1.85084	2.15764	1.1892	3.14487	2.72641
																											914.15	1.99773	1.8107	1.68303	1.09526	1.55045	1.828	1.88052	1.97147	2.14697	1.1465	2.97984	2.69652
																											950.71	2.04513	1.70545	1.75327	1.11021	1.47487	1.81924	1.79661	2.07544	2.19778	1.21909	2.96126	2.66022
																											987.28	1.98727	1.83163	1.68623	0.99278	1.44562	1.85084	1.85639	2.17856	1.99837	1.19134	2.93052	2.62243
																											1023.84	1.87411	1.78466	1.80344	1.16358	1.50177	1.58952	1.89461	2.01993	2.20653	1.0974	2.93116	2.56628
																											1060.4	2.01972	1.60339	1.75156	1.21269	1.51244	1.61599	1.84977	2.0178	2.10021	1.28955	2.9856	2.70122
																											1096.96	2.00008	1.70715	1.69819	1.06964	1.50198	1.69712	1.71399	2.10149	2.10726	1.28955	2.9982	2.56201
[truncated: 5 more columns]

## Sheet: fig 9
Fig a	Lung
	5hr PBS Treated, 48hr PBS Treated										5hr PBS Treated, 48hr Meropenem Treated										5hr PBS Treated, 48hr Tobramycin Treated										5hr Phage Cocktail Treated, 48hr PBS Treated										5hr Phage Cocktail Treated, 48hr Meropenem Treated
	166667	5000	2000	33333.3	1000	3166.67	2833.33	83333.3	200000	20000	216.667	66.6667	4166.67	1833.33	1666.67	166.667	200	200	1666.67	2333.33	2000	633.333	2000	333.333	2333.33	1000	1000	200	1666.67	216.667	200	66.6667	83.3333	50	1	200	333.333	250	50	1	1	1	1	1	1	1	1	1	1
Fig b	Liver
	5hr PBS Treated, 48hr PBS Treated										5hr PBS Treated, 48hr Meropenem Treated										5hr PBS Treated, 48hr Tobramycin Treated										5hr Phage Cocktail Treated, 48hr PBS Treated										5hr Phage Cocktail Treated, 48hr Meropenem Treated
72hr	2166.67	1166.67	5000	66666.7	1666.67	4333.33	2833.33	8500	5000	1666.67	833.333	2333.33	2000	1666.67	2666.67	7500	3333.33	2666.67	2000	2666.67	2333.33	2000	1833.33	2166.67	1333.33	8833.33	33.3333	2000	2500	1000	83.3333	50	200	133.333	16.6667	616.667	66.6667	200	133.333	283.333	1	1	1	1	1	1	1	1	1
Fig c	Blood
	5hr PBS Treated, 48hr PBS Treated										5hr PBS Treated, 48hr Meropenem Treated										5hr PBS Treated, 48hr Tobramycin Treated										5hr Phage Cocktail Treated, 48hr PBS Treated										5hr Phage Cocktail Treated, 48hr Meropenem Treated
72hr	2833.33	2500	116667	50000	5000	1	666.667	50000	116667	1666.67	1	1	1	1	1	1	1	1	1	1	1	1	1	1	1	1	1	1	1	1	1	1	1	1	1	1	1	1	1	1	1	1	1	1	1	1	1	1	1
Fig d	Kidney
	5hr PBS Treated, 48hr PBS Treated										5hr PBS Treated, 48hr Meropenem Treated										5hr PBS Treated, 48hr Tobramycin Treated										5hr Phage Cocktail Treated, 48hr PBS Treated										5hr Phage Cocktail Treated, 48hr Meropenem Treated
72hr	1666.67	66.6667	1	3333.33	500	1833.33	283.333	266.667	8333.33	500	666.667	833.333	1333.33	200	500	500	833.333	1166.67	200	500	116.667	3333.33	3000	16.6667	216.667	1	833.333	383.333	33.3333	1333.33	1	1	1	1	1	1	1	1	1	1	1	1	1	1	1	1	1	1	1
Fig e	Spleen
	5hr PBS Treated, 48hr PBS Treated										5hr PBS Treated, 48hr Meropenem Treated										5hr PBS Treated, 48hr Tobramycin Treated										5hr Phage Cocktail Treated, 48hr PBS Treated										5hr Phage Cocktail Treated, 48hr Meropenem Treated
72hr	2000	3333.33	1	200000	1	383.333	3333.33	1666.67	13333.3	2333.33	2333.33	3333.33	1	200000	100	1166.67	1666.67	2666.67	66666.7	1	666.667	833.333	2500	4000	1333.33	283.333	333.333	50	1	216.667	1	1	1	1	1	1	1	1	1	1	1	1	1	1	1	1	1	1	1
[truncated: 11 more columns]

## Sheet: Fig 10
Fig a	Lung
	5hr PBS Treated, 48hr PBS Treated										5hr PBS Treated, 48hr Meropenem Treated										5hr PBS Treated, 48hr Tobramycin Treated										5hr Phage Cocktail Treated, 48hr PBS Treated										5hr Phage Cocktail Treated, 48hr Meropenem Treated
	50000	8333.33	81666.7	83333.3	11666.7	300000	33333.3	40000	200000	1333.33	250	200	166.667	333.333	83.3333	83.3333	100	250	500	250	166.667	36666.7	1666.67	500	1000	83.3333	2000	83.3333	166.667	116.667	1000	666.667	150	166.667	833.333	133.333	333.333	166.667	4166.67	266.667	216.667	50	133.333	200	1	383.333	333.333	233.333	83.3333
Fig b	Liver
	5hr PBS Treated, 48hr PBS Treated										5hr PBS Treated, 48hr Meropenem Treated										5hr PBS Treated, 48hr Tobramycin Treated										5hr Phage Cocktail Treated, 48hr PBS Treated										5hr Phage Cocktail Treated, 48hr Meropenem Treated
72hr	4000	1000	5000	6666.67	8666.67	3333.33	10000	15000	13333.3	3333.33	15000	166.667	216.667	250	333.333	883.333	2166.67	1166.67	200	333.333	1666.67	483.333	2833.33	166.667	616.667	2333.33	28333.3	666.667	20000	833.333	1666.67	183.333	283.333	250	1833.33	1500	166.667	2000	200	116.667	50	183.333	33.3333	33.3333	100	2000	5000	3833.33	2500
Fig c	Blood
	5hr PBS Treated, 48hr PBS Treated										5hr PBS Treated, 48hr Meropenem Treated										5hr PBS Treated, 48hr Tobramycin Treated										5hr Phage Cocktail Treated, 48hr PBS Treated										5hr Phage Cocktail Treated, 48hr Meropenem Treated
72hr	333.333	2500	3333.33	23333.3	16666.7	833.333	2166.67	1666.67	26666.7	5833.33	1	66.6667	1	33.3333	66.6667	200	83.3333	1	50	66.6667	33.3333	1666.67	16.6667	1	50	116.667	416.667	166.667	66.6667	50	66.6667	16.6667	500	1	1	200	250	500	16.6667	1	1	1	1	1	1	1	1	1	1
Fig d	Kidney
	5hr PBS Treated, 48hr PBS Treated										5hr PBS Treated, 48hr Meropenem Treated										5hr PBS Treated, 48hr Tobramycin Treated										5hr Phage Cocktail Treated, 48hr PBS Treated										5hr Phage Cocktail Treated, 48hr Meropenem Treated
72hr	1500	66.6667	1	1166.67	116.667	28333.3	30000	8333.33	2000	333.333	2666.67	116.667	1000	366.667	200	500	200	166.667	266.667	16.6667	1000	2833.33	16.6667	1	150	416.667	3666.67	500	866.667	900	333.333	866.667	883.333	333.333	150	8333.33	43333.3	4166.67	333.333	2000	50	1	83.3333	1	1	4666.67	333.333	250	2333.33
Fig e	Spleen
	5hr PBS Treated, 48hr PBS Treated										5hr PBS Treated, 48hr Meropenem Treated										5hr PBS Treated, 48hr Tobramycin Treated										5hr Phage Cocktail Treated, 48hr PBS Treated										5hr Phage Cocktail Treated, 48hr Meropenem Treated
72hr	3333.33	28333.3	50	1666.67	33.3333	166.667	83.3333	1	500	116.667	50	1	1	1	1	250	100	1	200	650	1	666.667	16.6667	16.6667	33.3333	616.667	250	500	250	83.3333	66.6667	1	83.3333	16.6667	50	1	33.3333	1	1	50	1	1	50	16.6667	33.3333	1	1	1	1
[truncated: 11 more columns]

[truncated: 7 more sheets: Supplementary Fig 1, Supplementary Fig 2, Supplementary Fig 3, Suppmementary Fig 4, Supplementary Fig 5, Supplementary Fig 7, Supplementary fig 8]
